# Supplementary material for: Negative Regulator Nlrc3-like Maintain the Balanced Innate Immune Response During Mycobacterial Infection in Zebrafish
Source: Front Immunol. 2022 May 25;13:893611. doi: 10.3389/fimmu.2022.893611 (PMC9174460; doi:10.3389/fimmu.2022.893611)
Supplement: Supplementary file 2 [file Table_1.xlsx]

## Sheet: RT-PCR primers
Supplementary Table 1
Species	Primers name	Sequence(5’ to3’)
Danio rerio	ef1a-F	CTTCTCAGGCTGACTGTGC
	ef1a-R	CCGCTAGCATTACCCTCC
	il1b-F	GTACTCAAGGAGATCAGCGG
	il1b-R	CTCGGTGTCTTTCCTGTCCA
	caspa-F	TCTTACCGGCATGTGCAGAA
	caspa-R	GCTATCAGAGTCCGGGGAAC
	asc1-F	AGGTGCTTCCTCTAAGGCTG
	asc1-R	GCACATGTGATTGGGCCTGT
	il6-F	CCTCAAACCTTCAGACCGCT
	il6-R	CTGGCTGTTTATGGCCTCCA
	tnfa-F	GCTGGTGATAGTGTCCAGGAG
	tnfa-R	TTGATTGCCCTGGGTCTTATG
	nos2a-F	CCCTGCTTTGTTCACCGCTC
	nos2a-R	GGTGGTCTGTTTCTGAATCGC
	ikbaa-F	TTACACAGAGCCGCAATGCT
	ikbaa-R	GCAGATACGTGTCTCCGTCC
Mouse	GAPDH-F	GTTGTCTCCTGCGACTTCA
	GAPDH-R	GGTGGTCCAGGGTTTCTTA
	il1b-F	ACCCTCACACTCACAAACCA
	il1b-R	ATAGCAAATCGGCTGACGGT
	casp1-F	TCTTACCGGCATGTGCAGAA
	casp1-R	GCTATCAGAGTCCGGGGAAC
	casp11-F	CATGGCTGAAAACAAACACCCTG
	casp11-R	CCTTGTGAACTCTTCAGGGGA
	il6-F	TGTGCAATGGCAATTCTGAT
	il6-R	GGTACTCCAGAAGACCAGAGGA
	tnfa-F	CCACCACGCTCTTCTGTCTAC
	tnfa-R	GAGGGTCTGGGCCATAGAA
	nos2a-F	GCTCATGACATCGACCAGAA
	nos2a-R	TGTTGCATTGGAAGTGAAGC
	nfkbia-F	AGGAGTACGAGCAAATGG
	nfkbia-R	CAGGCAAGATGTAGAGGG
